# Supplementary material for: Genome‐Wide Analysis of Tritipyrum HSFs and Functional Characterization of TtHSF97 for Salt Tolerance
Source: Food Sci Nutr. 2026 Jan 10;14(1):e71418. doi: 10.1002/fsn3.71418 (PMC12789894; doi:10.1002/fsn3.71418)
Supplement: Supplementary file 2 — Table S1: Systematic renaming of HSF genes based on chromosomal positions in the Tritipyrum genome. [file FSN3-14-e71418-s002.xlsx]

## Sheet: Sheet1
Supplementary Table S1: Systematic Renaming of HSF Genes Based on Chromosomal Positions in the Tritipyrum Genome
geneID	Name	Chr	sub_family	start	end	aalen	MolWt	pI
TraesCS1A02G350400.2	TtHSF1	1A	A	535311667	535313964	443	49561.1	4.63
TraesCS1A02G375600.2	TtHSF2	1A	A	550311432	550314872	368	41699.4	4.74
TraesCS1B02G396000.1	TtHSF3	1B	A	627926374	627929516	358	40390.1	4.63
TraesCS1D02G382900.1	TtHSF4	1D	A	457849426	457852410	364	41404.2	4.78
TraesCS2A02G089300.1	TtHSF5	2A	A	42470414	42476482	413	45601.2	4.75
TraesCS2A02G146600.1	TtHSF6	2A	B	92315913	92318492	320	35255.6	7.18
TraesCS2A02G204500.1	TtHSF7	2A	A	181845850	181849036	499	54889.7	6.34
TraesCS2A02G401600.1	TtHSF8	2A	B	655218457	655219888	295	31988.5	6.53
TraesCS2B02G105100.1	TtHSF9	2B	A	65370326	65375768	405	44991.4	4.79
TraesCS2B02G171900.1	TtHSF10	2B	B	146440098	146442921	320	35296.6	7.24
TraesCS2B02G232000.2	TtHSF11	2B	A	229619410	229622433	475	52080.4	6.38
TraesCS2B02G419600.1	TtHSF12	2B	B	601211842	601213233	302	32903.3	5.33
TraesCS2D02G087400.1	TtHSF13	2D	A	37608958	37613873	412	45430.9	4.61
TraesCS2D02G151200.1	TtHSF14	2D	B	94316867	94319872	320	35312.7	7.07
TraesCS2D02G211400.1	TtHSF15	2D	A	168597086	168599974	499	54779.5	6.05
TraesCS2D02G399000.1	TtHSF16	2D	B	512041712	512043335	304	32915.3	5.67
TraesCS3A02G229000.1	TtHSF17	3A	C	428568596	428570515	325	35811.6	6.51
TraesCS3A02G280800.1	TtHSF18	3A	C	509797995	509799114	236	26051.5	7.46
TraesCS3A02G289200.1	TtHSF19	3A	A	517491132	517499272	432	48371.2	5.33
TraesCS3A02G393100.1	TtHSF20	3A	C	640879612	640880640	282	31732.1	5.62
TraesCS3A02G393200.1	TtHSF21	3A	C	641012141	641013235	314	34791.4	5.02
TraesCS3A02G405200.1	TtHSF22	3A	A	649818934	649823072	397	44228.4	4.9
TraesCS3B02G255600.1	TtHSF23	3B	C	412595778	412597321	325	35716.5	6.31
TraesCS3B02G314600.1	TtHSF24	3B	C	505835375	505836456	227	24687.1	8.34
TraesCS3B02G323800.1	TtHSF25	3B	A	524325290	524327821	441	49460.3	5.02
TraesCS3B02G425200.1	TtHSF26	3B	C	663071059	663072265	304	33885.4	6.25
TraesCS3B02G438900.1	TtHSF27	3B	A	678018045	678022846	433	48005.7	5.05
TraesCS3B02G568200.1	TtHSF28	3B	C	799926951	799927640	229	25563	4.85
TraesCS3B02G568300.1	TtHSF29	3B	C	799982148	799983259	274	29975.9	7.56
TraesCS3D02G227200.1	TtHSF30	3D	C	308984581	308985980	321	35381.2	6.6
TraesCS3D02G280600.1	TtHSF31	3D	C	388533497	388534608	241	26402	8.83
TraesCS3D02G289000.1	TtHSF32	3D	A	398299634	398302022	416	46425	5.22
TraesCS3D02G385900.1	TtHSF33	3D	C	501331599	501332620	306	34156.7	6.32
TraesCS3D02G386000.1	TtHSF34	3D	C	501413268	501414380	314	34758.4	5.44
TraesCS4A02G027700.1	TtHSF35	4A	A	19620174	19622731	341	39598.9	4.79
TraesCS4A02G062800.1	TtHSF36	4A	A	59320139	59323672	383	42844.9	5.04
TraesCS4A02G322300.1	TtHSF37	4A	A	610483612	610490550	521	57344.4	4.71
TraesCS4B02G239700.1	TtHSF38	4B	A	497229127	497232936	384	42873.1	5.16
TraesCS4B02G278100.1	TtHSF39	4B	A	560012594	560015080	341	39594.8	4.8
TraesCS4B02G383200.1	TtHSF40	4B	C	662458013	662459004	231	25958	4.7
TraesCS4B02G383300.1	TtHSF41	4B	C	662469975	662471090	275	30189.2	8.47
TraesCS4B02G383400.1	TtHSF42	4B	C	662535668	662536833	268	29996.6	5.43
TraesCS4B02G385800.1	TtHSF43	4B	C	664759151	664760300	273	29452.8	5.92
TraesCS4D02G239600.1	TtHSF44	4D	A	401637721	401641330	384	42915.2	5.16
TraesCS4D02G276500.1	TtHSF45	4D	A	447638791	447641580	341	39487.7	4.75
TraesCS4D02G358900.1	TtHSF46	4D	C	506339104	506340233	276	30269.2	6.94
TraesCS5A02G237600.1	TtHSF47	5A	B	453875573	453877456	388	41353.3	8.16
TraesCS5A02G237900.1	TtHSF48	5A	B	454396716	454401580	298	32144.2	9.96
TraesCS5A02G314700.1	TtHSF49	5A	B	525077777	525079517	396	41116.5	4.63
TraesCS5A02G383800.1	TtHSF50	5A	A	581486719	581488859	372	41128.7	5.21
TraesCS5A02G437900.1	TtHSF51	5A	A	619689411	619693287	346	38984.6	5.45
TraesCS5A02G524000.1	TtHSF52	5A	C	684697401	684698332	262	29544.4	5.92
TraesCS5A02G548700.1	TtHSF53	5A	C	702631484	702632670	274	30356.3	6.95
TraesCS5A02G550700.1	TtHSF54	5A	C	704338188	704339287	273	30172.6	6.61
TraesCS5B02G236100.1	TtHSF55	5B	B	416849555	416851332	388	41456.4	8.29
TraesCS5B02G236400.1	TtHSF56	5B	B	417437998	417443899	298	32126.3	9.97
TraesCS5B02G315600.1	TtHSF57	5B	B	497754965	497758455	569	59756.8	7.87
TraesCS5B02G440700.1	TtHSF58	5B	A	612679260	612683390	353	39722.6	5.68
TraesCS5B02G556200.1	TtHSF59	5B	A	704878207	704884627	529	58173.3	4.83
TraesCS5D02G243900.1	TtHSF60	5D	B	352219059	352220729	388	41391.4	8.5
TraesCS5D02G244800.1	TtHSF61	5D	B	353477642	353482958	298	32058.1	9.22
TraesCS5D02G321000.1	TtHSF62	5D	B	413057491	413059453	397	41106.5	4.63
TraesCS5D02G393200.1	TtHSF63	5D	A	461439272	461441562	377	41592.1	5.32
TraesCS5D02G445100.1	TtHSF64	5D	A	495625814	495629477	348	38900.5	5.29
TraesCS5D02G553300.1	TtHSF65	5D	A	558242349	558248154	522	57444.5	4.67
TraesCS6A02G098800.1	TtHSF66	6A	A	65843198	65847127	458	49871.3	5.05
TraesCS6B02G127000.1	TtHSF67	6B	A	122679445	122682945	455	49922.3	5.24
TraesCS6D02G083800.1	TtHSF68	6D	A	48719360	48723191	458	49857.1	4.99
TraesCS7A02G270100.1	TtHSF69	7A	B	276184672	276186447	374	40449	5.31
TraesCS7A02G355300.1	TtHSF70	7A	C	520059214	520060747	266	28230.7	6.96
TraesCS7A02G360400.1	TtHSF71	7A	A	533995248	533997083	358	38937.5	4.63
TraesCS7B02G168300.2	TtHSF72	7B	B	235448039	235450379	374	40334.9	5.16
TraesCS7B02G267300.1	TtHSF73	7B	A	490432075	490433307	353	38177.9	4.62
TraesCS7B02G272500.1	TtHSF74	7B	C	500169604	500171263	263	28043.4	6.53
TraesCS7D02G270600.1	TtHSF75	7D	B	256442952	256444816	367	39788.5	5.47
TraesCS7D02G367700.1	TtHSF76	7D	C	475873638	475875525	265	28175.5	6.53
TraesCSU02G127200.1	TtHSF77	Un	C	109028414	109029244	276	29851.3	5.21
TraesCSU02G127300.1	TtHSF78	Un	C	109047942	109048769	275	29734.2	6.73
Tel1E01T545100.1	TtHSF79	1E	A	447808532	447810840	447	49863.7	4.67
Tel1E01T613200.1	TtHSF80	1E	A	483761712	483764054	452	51121.3	5.84
Tel2E01T196100.1	TtHSF81	2E	A	89165878	89173067	417	46240.9	4.92
Tel2E01T297400.1	TtHSF82	2E	B	141095196	141097286	315	34844.2	7.13
Tel2E01T387000.1	TtHSF83	2E	A	210865101	210867606	495	54297	5.76
Tel2E01T687900.1	TtHSF84	2E	B	554336409	554337409	303	33048.4	5.2
Tel3E01T386500.1	TtHSF85	3E	C	327575699	327577289	325	36008.8	6.05
Tel3E01T462600.1	TtHSF86	3E	C	399142348	399143480	241	26425	7.46
Tel3E01T473200.1	TtHSF87	3E	A	405645521	405647375	433	48464.3	5.55
Tel3E01T623300.1	TtHSF88	3E	C	515103980	515105020	311	34895.5	6.32
Tel4E01T411200.1	TtHSF89	4E	A	475014801	475017118	379	42588.6	5.15
Tel4E01T466300.1	TtHSF90	4E	A	518003243	518005999	339	39377.6	4.91
Tel4E01T582800.1	TtHSF91	4E	C	585223948	585224475	145	16602	9.83
Tel4E01T624700.1	TtHSF92	4E	C	601884114	601884923	269	29682.1	6.11
Tel4E01T624800.1	TtHSF93	4E	C	601891556	601892380	274	29454.5	4.94
Tel5E01T383900.1	TtHSF94	5E	B	348591790	348593063	388	41386.4	8.16
Tel5E01T385600.1	TtHSF95	5E	B	350127217	350135338	298	32163.3	9.49
Tel5E01T502600.1	TtHSF96	5E	B	415687566	415689120	397	41171.7	4.63
Tel5E01T611500.1	TtHSF97	5E	A	471856617	471857900	372	41265.7	5.33
Tel5E01T684900.1	TtHSF98	5E	A	512683211	512687309	355	39826.7	5.46
Tel5E01T875600.1	TtHSF99	5E	A	608892044	608896946	521	57433.4	4.56
Tel6E01T223500.1	TtHSF100	6E	A	113823433	113826984	458	50077.4	4.99
Tel7E01T619800.1	TtHSF101	7E	A	502598686	502599831	352	38365.1	4.51
Tel7E01T630300.1	TtHSF102	7E	C	513004746	513006150	289	30972.7	7.62
Tel7E01T969100.1	TtHSF103	7E	A	714281309	714282337	321	35065.2	4.8
