# Supplementary material for: Genome‐Wide Analysis of Tritipyrum HSFs and Functional Characterization of TtHSF97 for Salt Tolerance
Source: Food Sci Nutr. 2026 Jan 10;14(1):e71418. doi: 10.1002/fsn3.71418 (PMC12789894; doi:10.1002/fsn3.71418)
Supplement: Supplementary file 3 — Table S2: Forward and reverse primers used for qRT‐RCR validation of TtHSF gene expression. [file FSN3-14-e71418-s003.xlsx]

## Sheet: Sheet1
Supplementary Table S2 : Forward and Reverse Primers used for qRT-RCR Validation of TtHSF Gene Expression
Probe ID	Forward primer (5'-3')	Reverse primer (5'-3')	Tm	Amplicon size(bp)
TtHSF1	GGC ACA TGC ACC TCC TGA AGA AC	CCT GCT GAT CTC CTC CTC GTA CTC	56 °C	125
TtHSF3	GAT CAA GAG AAG GAA GCC GCC ATC	AAA TCC AAA CTC GCC AAC CTC CAG	56 °C	88
TtHSF7	GGG AAG AAT GTC ATG TGT CCA GGA G	GCT CAC CAT CCG CAT CCA TCA G	55 °C	109
TtHSF8	AGA CCG ACG ACA CCA TCT CCT G	GCG AAG TTG CTG TGC TTG AAG TTC	56 °C	112
TtHSF12	AGA CCG ACG ACA CCA TCT CCT G	GCG AAG TTG CTG TGC TTG AAG TTC	56 °C	112
TtHSF15	GGT TCT TCT GGT GAG TCC ACT GTG	GAT CGT CTG ATT GTG CTC CTC CTT C	55 °C	111
TtHSF16	AGA CCG ACG ACA CCA TCT CCT G	GCG AAG TTG CTG TGC TTG AAG TTC	56 °C	112
TtHSF17	AAC AAG CAG CCG AGA AGA AGC G	GAA GAG GAA GTG CGA CGG GAA AG	56 °C	81
TtHSF23	AAC AAG CAG CCG AGA AGA AGC G	GAA GAG GAA GTG CGA TGG GAA AGG	56 °C	81
TtHSF29	GTC CAG GTG GGC AAG AAG AAG ATG	CTC CGG TGT AGA AAC CAG TGA AGT C	55 °C	118
TtHSF31	GCC AAG ACG TTC CAC ATG GTG AG	AAG TTG CGG TGC TTG AAG TAG GAG	56 °C	140
TtHSF40	AGG ATG AGG ACA CCA GCA GCA C	TGA CGA GGA AGG CGA GCA TCA G	56 °C	150
TtHSF41	GGA GGA TGA AGA CAT CAG CAG CAA G	GAG GAA GGC GAG CAT GAG CTT G	56 °C	148
TtHSF48	CTG CTG ATG GAC GGA GAC ATG C	CCT TGA GGA TCA CGC CGA ACA G	56 °C	112
TtHSF50	ACT TCA AGC ACA GCA ACT TCT CCA G	GAT CGT CTT CAG CAG CTC CTT CTG	56 °C	134
TtHSF53	CAT CAG CAG CAA GAT GTT AGC CAT G	TGA GGA GGA AGG CGA GCA TCA G	55 °C	140
TtHSF56	CTG CTG ATG GAC GGA GAC ATG C	GTC CTT GAG TAT CAC GCC GAA CAG	56 °C	108
TtHSF61	CAG CAG CAG AAG GGT GGA AGT G	CTG GTG CGT CTT GGT CAG GAA C	57 °C	90
TtHSF62	GAT ACT GGA CCT GAT GCC ATC GTG	TCG CCG TCT TCT TCC TCG TCT C	55 °C	141
TtHSF63	GTC CGC CAG CTC AAC ACC TAT G	GAT CGT CTT CAG CAG CTC CTT CTG	56 °C	105
TtHSF69	GTC GGG AAT TGC TCT GGT GAG TC	GCT CAT CTT CTC CTC CTC GTC CTC	56 °C	135
TtHSF70	GGT TCT ACA CCG ACG ACG CAT TC	GTA CCC ACT GTC CAC TCC AAA AGC	56 °C	113
TtHSF72	GCC AGC TCA ACA CCT ACG GAT TTA G	TCA CCT TTC GCC GAT GTA TGT CAC	54 °C	117
TtHSF74	GAC GTA CCG GAT GGT GGA GGA C	GCT GGA GAA GTT GTT GTG CTT GAA G	55 °C	142
TtHSF75	GTC GGG AAT TGC TCT GGT GAG TC	GCT CAT CTT CTC CTC CTC GTC CTC	56 °C	135
TtHSF76	GAC GTA CCG GAT GGT GGA GGA C	GCT GGA GAA GTT GTT GTG CTT GAA G	56 °C	142
TtHSF78	CAA GAC TTA CGG GAT GAT GGA CGA C	TGG AGA AGT TGG CGT GCT TGA AG	55 °C	143
TtHSF95	CTG CTG ATG GAC GGA GAC ATG C	CCT TGA GGA TCA CGC CGA ACA G	56 °C	106
TtHSF97	CCC TTC CAC GGC ATT GTG AAA GAG	AGC CCC ACG AAG AAG ACG AGT AG	57 °C	82
TtHSF102	GAG GTG GCG AGG CTG AAG AAA G	GCC GAC GAT GGT GAG GAG AAA C	56 °C	126
